# Supplementary material for: Diagnostic Performance and Confidence Calibration of Large Language Models for Bone Tumor Radiographs
Source: Diagnostics (Basel). 2026 May 11;16(10):1460. doi: 10.3390/diagnostics16101460 (PMC13205393; doi:10.3390/diagnostics16101460)
Supplement: Supplementary file 1 [file diagnostics-16-01460-s001.zip]

Archive with 1 entries (1 files):
- Supplementary_Table_S1_FULL.csv
