# Supplementary material for: Diagnostic Performance and Confidence Calibration of Large Language Models for Bone Tumor Radiographs
Source: Diagnostics (Basel). 2026 May 11;16(10):1460. doi: 10.3390/diagnostics16101460 (PMC13205393; doi:10.3390/diagnostics16101460)
Supplement: Supplementary file 1 [file diagnostics-16-01460-s001.zip › Supplementary_Table_S1_FULL.csv]

Category	Case ID (rID)	Contributor	URL
Ewing sarcoma	96094	Irvine Sihlahla	https://radiopaedia.org/cases/96094
Ewing sarcoma	168136	Francisco Andrade Neto	https://radiopaedia.org/cases/168136
Ewing sarcoma	194916	Fernando Figueredo Savi	https://radiopaedia.org/cases/194916
Ewing sarcoma	188095	Thomas Lloyd	https://radiopaedia.org/cases/188095
Ewing sarcoma	149405	Andrew Kirby	https://radiopaedia.org/cases/149405
Ewing sarcoma	86312	Pauline Gammack	https://radiopaedia.org/cases/86312
Ewing sarcoma	8002	Hani M. Al Salam	https://radiopaedia.org/cases/8002
Ewing sarcoma	24197	Jeremy Jones	https://radiopaedia.org/cases/24197
Ewing sarcoma	75437	Samir Benoudina	https://radiopaedia.org/cases/75437
Ewing sarcoma	92481	Aravinda Perera	https://radiopaedia.org/cases/92481
Ewing sarcoma	62765	Jeremy Jones	https://radiopaedia.org/cases/62765
Ewing sarcoma	76860	Matt Adams	https://radiopaedia.org/cases/76860
Ewing sarcoma	86866	Domenico Nicoletti	https://radiopaedia.org/cases/86866
Ewing sarcoma	65212	Brian Gilcrease-Garcia	https://radiopaedia.org/cases/65212
Ewing sarcoma	74269	Domenico Nicoletti	https://radiopaedia.org/cases/74269
Ewing sarcoma	33007	Rishi Ramaesh	https://radiopaedia.org/cases/33007
Ewing sarcoma	185060	Kevin Banks	https://radiopaedia.org/cases/185060
Ewing sarcoma	7875	Hani M. Al Salam	https://radiopaedia.org/cases/7875
Normal	199306	Guillermo César Vélez Parra	https://radiopaedia.org/cases/199306
Normal	214718	Dalia Ibrahim	https://radiopaedia.org/cases/214718
Normal	34071	Jeremy Jones	https://radiopaedia.org/cases/34071
Normal	49228	Andrew Dixon	https://radiopaedia.org/cases/49228
Normal	87558	Naim Qaqish	https://radiopaedia.org/cases/87558
Normal	34067	Jeremy Jones	https://radiopaedia.org/cases/34067
Normal	228303	Dalia Ibrahim	https://radiopaedia.org/cases/228303
Normal	79053	Jeremy Jones	https://radiopaedia.org/cases/79053
Normal	41751	Craig Hacking	https://radiopaedia.org/cases/41751
Normal	41667	Jeremy Jones	https://radiopaedia.org/cases/41667
Normal	31541	Andrew Dixon	https://radiopaedia.org/cases/31541
Normal	183724	Ryan Thibodeau	https://radiopaedia.org/cases/183724
Normal	225111	Ryan Thibodeau	https://radiopaedia.org/cases/225111
Normal	167796	Ryan Thibodeau	https://radiopaedia.org/cases/167796
Normal	167053	Ryan Thibodeau	https://radiopaedia.org/cases/167053
Normal	167792	Ryan Thibodeau	https://radiopaedia.org/cases/167792
Normal	167774	Ryan Thibodeau	https://radiopaedia.org/cases/167774
Normal	167403	Ryan Thibodeau	https://radiopaedia.org/cases/167403
Normal	167791	Ryan Thibodeau	https://radiopaedia.org/cases/167791
Normal	167785	Ryan Thibodeau	https://radiopaedia.org/cases/167785
Normal	172531	Ryan Thibodeau	https://radiopaedia.org/cases/172531
Normal	58094	Liam Pugh	https://radiopaedia.org/cases/58094
Normal	46366	Henry Knipe	https://radiopaedia.org/cases/46366
Normal	206357	Jeremy Jones	https://radiopaedia.org/cases/206357
Normal	167781	Ryan Thibodeau	https://radiopaedia.org/cases/167781
Normal	167404	Ryan Thibodeau	https://radiopaedia.org/cases/167404
Normal	183091	Ryan Thibodeau	https://radiopaedia.org/cases/183091
Normal	167793	Ryan Thibodeau	https://radiopaedia.org/cases/167793
Normal	172129	Ryan Thibodeau	https://radiopaedia.org/cases/172129
Normal	229251	Ryan Thibodeau	https://radiopaedia.org/cases/229251
Normal	167401	Ryan Thibodeau	https://radiopaedia.org/cases/167401
Normal	221125	Ryan Thibodeau	https://radiopaedia.org/cases/221125
Normal	221123	Ryan Thibodeau	https://radiopaedia.org/cases/221123
Normal	167783	Ryan Thibodeau	https://radiopaedia.org/cases/167783
Normal	167789	Ryan Thibodeau	https://radiopaedia.org/cases/167789
Normal	221135	Ryan Thibodeau	https://radiopaedia.org/cases/221135
Normal	229254	Ryan Thibodeau	https://radiopaedia.org/cases/229254
Normal	38755	Bruno Di Muzio	https://radiopaedia.org/cases/38755
Normal	26814	Jeremy Jones	https://radiopaedia.org/cases/26814
Normal	166767	Gni Liew	https://radiopaedia.org/cases/166767
Normal	167055	Ryan Thibodeau	https://radiopaedia.org/cases/167055
Normal	224677	Dalia Ibrahim	https://radiopaedia.org/cases/224677
Normal	163734	Gni Liew	https://radiopaedia.org/cases/163734
Osteosarcoma	172542	Ryan Thibodeau	https://radiopaedia.org/cases/172542
Osteosarcoma	151359	Desiré Ciske Havinga	https://radiopaedia.org/cases/151359
Osteosarcoma	83093	Mohammad Taghi Niknejad	https://radiopaedia.org/cases/83093
Osteosarcoma	222907	Domenico Nicoletti	https://radiopaedia.org/cases/222907
Osteosarcoma	161148	Leonardo Lustosa	https://radiopaedia.org/cases/161148
Osteosarcoma	207554	Leonardo Lustosa	https://radiopaedia.org/cases/207554
Osteosarcoma	170477	Francisco Andrade Neto	https://radiopaedia.org/cases/170477
Osteosarcoma	191382	Jeremy Jones	https://radiopaedia.org/cases/191382
Osteosarcoma	67084	Jane McEniery	https://radiopaedia.org/cases/67084
Osteosarcoma	21433	Mohammad Osama Hussein Yonso	https://radiopaedia.org/cases/21433
Osteosarcoma	85934	Imran Ahmad Khan	https://radiopaedia.org/cases/85934
Osteosarcoma	90582	Hannah Conley	https://radiopaedia.org/cases/90582
Osteosarcoma	204898	Lam Van Le	https://radiopaedia.org/cases/204898
Osteosarcoma	27266	Kabir Gandhi	https://radiopaedia.org/cases/27266
Osteosarcoma	56021	Karim Hussein	https://radiopaedia.org/cases/56021
Osteosarcoma	149633	Peter Zuidewind	https://radiopaedia.org/cases/149633
Osteosarcoma	54182	Dayu Gai	https://radiopaedia.org/cases/54182
Osteosarcoma	7529	Frank Gaillard	https://radiopaedia.org/cases/7529
Chondrosarcoma	79427	Ammar Ashraf	https://radiopaedia.org/cases/79427
Chondrosarcoma	30655	Domenico Nicoletti	https://radiopaedia.org/cases/30655
Chondrosarcoma	6175	Frank Gaillard	https://radiopaedia.org/cases/6175
Chondrosarcoma	56614	Aneta Kecler-Pietrzyk	https://radiopaedia.org/cases/56614
Chondrosarcoma	69047	Domenico Nicoletti	https://radiopaedia.org/cases/69047
Chondrosarcoma	21750	Mohammad Taghi Niknejad	https://radiopaedia.org/cases/21750
Chondrosarcoma	159695	Michael Burns	https://radiopaedia.org/cases/159695
Chondrosarcoma	97423	Domenico Nicoletti	https://radiopaedia.org/cases/97423
Chondrosarcoma	89325	Ian Bickle	https://radiopaedia.org/cases/89325
Chondrosarcoma	58259	Maxime St-Amant	https://radiopaedia.org/cases/58259
Chondrosarcoma	218286	Bahman Rasuli	https://radiopaedia.org/cases/218286
Chondrosarcoma	218282	Bahman Rasuli	https://radiopaedia.org/cases/218282
Chondrosarcoma	6176	Frank Gaillard	https://radiopaedia.org/cases/6176
Chondrosarcoma	6171	Frank Gaillard	https://radiopaedia.org/cases/6171
Chondrosarcoma	37758	Matt A. Morgan	https://radiopaedia.org/cases/37758
Osteochondroma	149574	Desiree Rassa Eshraghi	https://radiopaedia.org/cases/149574
Osteochondroma	57406	Lindsay Schwartz	https://radiopaedia.org/cases/57406
Osteochondroma	160633	Leonardo Lustosa	https://radiopaedia.org/cases/160633
Osteochondroma	160631	Leonardo Lustosa	https://radiopaedia.org/cases/160631
Osteochondroma	60709	Hidayatullah Hamidi	https://radiopaedia.org/cases/60709
Osteochondroma	49107	Manu Bijoor	https://radiopaedia.org/cases/49107
Osteochondroma	27667	Abdel-Rahman Abdel-Halim	https://radiopaedia.org/cases/27667
Osteochondroma	52895	Sameh Saied Ali	https://radiopaedia.org/cases/52895
Osteochondroma	35669	Shrikant Nagare	https://radiopaedia.org/cases/35669
Osteochondroma	207637	Leonardo Lustosa	https://radiopaedia.org/cases/207637
Osteochondroma	207639	Leonardo Lustosa	https://radiopaedia.org/cases/207639
Osteochondroma	96052	Mohammad Taghi Niknejad	https://radiopaedia.org/cases/96052
Osteochondroma	46016	Henry Knipe	https://radiopaedia.org/cases/46016
Osteochondroma	52078	Ian Bickle	https://radiopaedia.org/cases/52078
Enchondroma	82617	Patrick Baird-Fraser	https://radiopaedia.org/cases/82617
Enchondroma	53002	Bruno Di Muzio	https://radiopaedia.org/cases/53002
Enchondroma	209644	Gabriel Orlando González Herrera	https://radiopaedia.org/cases/209644
Enchondroma	66008	Domenico Nicoletti	https://radiopaedia.org/cases/66008
Enchondroma	62603	Pir Abdul Ahad Aziz Qureshi	https://radiopaedia.org/cases/62603
Enchondroma	31380	Henry Knipe	https://radiopaedia.org/cases/31380
Enchondroma	91156	Keshaw Kumar	https://radiopaedia.org/cases/91156
Enchondroma	34434	Henry Knipe	https://radiopaedia.org/cases/34434
Enchondroma	225874	Aayush Agrawal	https://radiopaedia.org/cases/225874
Enchondroma	27403	Matt Skalski	https://radiopaedia.org/cases/27403
Non-ossifying fibroma	85531	Daniel J Bell	https://radiopaedia.org/cases/85531
Non-ossifying fibroma	23651	Jeremy Jones	https://radiopaedia.org/cases/23651
Non-ossifying fibroma	207182	Abdulkhaleq A. BinNuhaid	https://radiopaedia.org/cases/207182
Non-ossifying fibroma	74601	Dr. Kajal Limbad	https://radiopaedia.org/cases/74601
Non-ossifying fibroma	7473	Frank Gaillard	https://radiopaedia.org/cases/7473
Non-ossifying fibroma	8111	Angela Byrne	https://radiopaedia.org/cases/8111
Non-ossifying fibroma	94150	Domenico Nicoletti	https://radiopaedia.org/cases/94150
Non-ossifying fibroma	56650	Jayanth Keshavamurthy	https://radiopaedia.org/cases/56650
Non-ossifying fibroma	11676	The Radswiki	https://radiopaedia.org/cases/11676
Non-ossifying fibroma	185144	Bahman Rasuli	https://radiopaedia.org/cases/185144
Non-ossifying fibroma	72193	Bahman Rasuli	https://radiopaedia.org/cases/72193
Non-ossifying fibroma	147711	Ammar Haouimi	https://radiopaedia.org/cases/147711
Non-ossifying fibroma	60208	Mohammad Taghi Niknejad	https://radiopaedia.org/cases/60208
Simple bone cyst	25665	Matt Skalski	https://radiopaedia.org/cases/25665
Simple bone cyst	62737	Jeremy Jones	https://radiopaedia.org/cases/62737
Simple bone cyst	20470	Mohammad Taghi Niknejad	https://radiopaedia.org/cases/20470
Simple bone cyst	223027	Mostafa Elfeky	https://radiopaedia.org/cases/223027
Simple bone cyst	93015	Melisa Ramiro RRT	https://radiopaedia.org/cases/93015
Simple bone cyst	65381	Tom Elswood	https://radiopaedia.org/cases/65381
Simple bone cyst	75152	Suman Bandhu	https://radiopaedia.org/cases/75152
Simple bone cyst	182977	Dalia Ibrahim	https://radiopaedia.org/cases/182977
